# Supplementary material for: Potential Determinants of Cardio-Metabolic Risk among Aboriginal and Torres Strait Islander Children and Adolescents: A Systematic Review
Source: Int J Environ Res Public Health. 2022 Jul 27;19(15):9180. doi: 10.3390/ijerph19159180 (PMC9368168; doi:10.3390/ijerph19159180)
Supplement: Supplementary file 1 [file ijerph-19-09180-s001.zip]

Archive with 1 entries (1 files):
- ijerph-1800779-supplementary.pdf
